# Supplementary material for: The Effects of Acorn Origin, Environmental Microbiomes and Local Adaptation on the Leaf Metabolome
Source: J Chem Ecol. 2026 Feb 13;52(1):18. doi: 10.1007/s10886-026-01692-9 (PMC12904930; doi:10.1007/s10886-026-01692-9)
Supplement: Supplementary file 1 — Supplementary Material 1 (XLSX 66.8 KB) [file 10886_2026_1692_MOESM1_ESM.xlsx]

## Sheet: GCMS_data
Sample Name	Exp Time Difference (minutes)	Acorn	Soil	Canopy	Replicate	Sample Weight (g)	Alanine	Ethanolamine	Leucine	Phosphate	Isoleucine	Glycine	Succinic acid	Glyceric acid	Fumaric acid	Serine	Allothreonine	Threonine	UHMOGBXQYJLCHX-IMSYWVGJSA-N	Malic acid	Aspartic acid	Threonic acid	Oxoglutaric acid	Glutamic acid	Arabinose	Arabitol	Shikimic acid	Citric acid	Dehydroascorbic acid (DHAA)	1,5-Anhydrosorbitol (1,5-AG)	Quinic acid	Fructose	Glucose	Mannitol	Glucuronic acid	p-Coumaric acid	chiro-Inositol	scyllo-Inositol	Palmitic acid	myo-Inositol	Elaidic acid	alpha-Linolenic acid	Stearic acid	Glucose 6-phosphate	Myo-Inositol 1-Monophosphate	Arachidic acid	Sedoheptulose 7-phosphate	Sucrose	Squalene
AAA1	2291.58	A	A	A	1	11.4	24.7184	57.1929	96.6118	69.3795	61.6182	27.7614	29.5321	25.2589	34.6105	7.6766	24.2865	24.2908	2.9618	40.3289	26.9245	53.8201	26.1278	32.7013	35.5065	15.5919	28.0087	46.5516	27.8453	29.5269	70.7048	43.7462	49.2013	22.0466	100	60.1139	35.0909	63.3199	52.2912	38.9956	67.0243	69.3007	5.2245	21.971	32.0378	17.9618	10.4647	52.8068	17.6232
AAB1	810.97	A	A	B	1	8.9	26.0685	32.7044	53.106	43.2098	22.0742	40.891	12.7503	16.7959	19.3609	8.5466	16.0443	15.975	2.5563	14.5167	11.2846	35.6522	41.622	47.1079	41.8647	8.0945	35.6587	12.9403	22.8618	24.6297	67.1605	41.8401	72.8112	13.9238	38.6307	46.1688	22.0067	58.0651	52.6449	56.3304	55.8963	53.8688	6.5992	19.7133	12.3724	24.3455	10.3796	60.1436	15.7174
AAC1	577.54	A	A	C	1	14	19.4021	52.9206	45.8453	44.8894	28.6948	39.8675	40.8219	25.4101	78.9434	17.2872	24.0747	24.0764	4.4551	79.9529	11.3244	57.5848	97.7179	38.7253	49.8098	24.0537	67.2895	51.0188	43.1106	42.4476	77.5008	40.6367	54.1813	43.4041	47.0536	71.0401	34.4643	68.4878	46.1215	75.9256	65.2912	69.1035	5.084	33.997	8.5767	41.6567	22.4815	67.7412	45.6719
AAS1	468.1	A	A	S	1	13	28.3335	55.1006	54.4456	43.1703	30.9859	61.3127	53.4724	29.2182	54.5279	41.3541	25.721	25.721	6.0441	46.2666	29.2206	61.8287	44.9077	60.5961	30.3909	12.952	20.2	42.9649	62.6036	55.5735	70.2865	30.7134	29.9989	20.4709	59.267	76.6853	44.8304	84.0657	49.328	47.6284	53.7473	69.057	5.6842	41.4684	32.5539	40.7548	31.2919	75.6418	34.6776
AAA2	109.62	A	A	A	2	17.1	24.0308	44.4322	94.5158	16.7859	51.7312	41.8762	21.361	35.6588	55.4524	27.7397	31.2125	31.2125	4.9454	57.0472	22.4241	53.3262	100	45.6462	65.7328	10.4647	43.9789	24.605	62.3021	56.1649	66.9	42.501	47.0739	13.0672	55.2755	50.5344	46.3987	82.7764	41.8814	60.5416	58.174	51.941	4.7662	45.7365	12.3615	34.4049	54.3093	69.6877	20.6225
AAB2	514.93	A	A	B	2	7.1	34.1679	45.8746	45.4708	32.7875	38.7651	40.4813	19.288	16.0244	38.0374	13.1852	26.3435	26.3435	5.4602	37.394	6.9196	43.0314	67.1428	34.6466	20.8551	7.2445	51.3591	22.8013	22.6957	22.2498	89.6603	24.1506	36.135	11.4349	56.6544	49.4274	27.7179	73.0961	52.3094	32.1898	62.258	56.2953	8.5917	30.767	27.0282	51.4421	28.2658	58.6448	21.1321
AAC2	31.57	A	A	C	2	13.8	21.8863	32.7592	50.0916	23.5176	25.7814	43.8061	29.012	28.1601	55.6375	30.3013	26.3003	26.3003	3.678	45.9876	19.8003	58.4476	69.0225	60.499	67.96	9.5284	39.0263	16.0742	71.7663	74.3323	82.2766	45.3646	76.4203	10.5653	70.3992	47.3717	34.0898	89.224	47.3757	50.0084	47.8828	44.7361	11.1804	35.9912	11.4414	18.2874	31.9888	100	29.3609
AAS2	1669.61	A	A	S	2	10.2	57.0824	39.0256	36.7136	39.6237	18.3297	30.0201	40.5874	49.9723	39.4322	20.6193	34.5629	34.5629	6.9862	30.8289	31.2176	62.3697	42.6791	69.5402	38.9018	9.018	58.5728	27.216	49.4291	46.3098	97.8129	19.5278	36.8675	12.22	82.034	37.7166	34.9892	97.5363	56.3972	45.8285	62.569	72.4491	7.676	24.84	17.6109	37.2996	22.9831	74.5757	45.9074
AAA3	1887.62	A	A	A	3	9.2	21.3352	43.1049	57.364	47.0022	25.4693	39.3968	26.9575	17.6065	36.9133	15.7864	18.7784	18.7858	2.4507	36.894	12.6617	52.745	27.024	36.8571	59.5572	11.3475	43.15	21.4046	47.3391	71.0025	78.3029	75.8929	85.4515	23.7137	79.1654	76.065	23.9269	73.5127	56.7254	30.1254	65.2452	59.5258	5.2985	43.9281	27.8568	19.8044	10.0209	67.7904	41.6911
AAB3	1638.1	A	A	B	3	10	26.0167	45.7367	43.9467	12.1368	20.7139	46.3515	28.7602	37.4546	88.9818	27.4397	19.9934	19.9934	3.3982	35.7534	23.2402	36.9618	34.6086	45.131	46.311	100	42.0871	31.059	37.2165	35.2116	88.2051	33.3411	46.0259	94.2567	38.5141	62.0891	25.5803	93.5948	84.5736	39.9803	86.3835	86.3954	40.5973	21.226	28.8336	100	12.7991	80.633	25.5705
AAC3	592.91	A	A	C	3	13	39.7021	42.8089	43.1377	54.7526	21.304	43.8262	24.9856	41.3593	50.8675	26.7156	29.2653	29.2712	4.6797	26.1956	32.7963	67.4837	58.8364	51.272	74.1891	10.9014	29.6557	19.3519	57.4205	49.5438	68.3956	15.1274	36.5956	13.5115	57.5907	63.4091	29.5221	72.9676	51.1706	48.8348	52.4531	78.1248	5.6752	26.2305	17.3033	21.8418	22.2361	65.4186	62.5371
AAS3	717.67	A	A	S	3	11.2	44.7626	87.0096	30.1279	20.7985	20.0821	43.1844	18.161	65.3204	47.9826	42.5388	39.2878	39.2878	4.4952	35.6369	37.2077	34.9322	62.6107	55.6552	23.0443	3.9396	20.0293	36.8504	62.3168	55.6528	71.0046	26.5552	24.3847	8.9997	22.6926	69.5806	34.073	92.0881	54.8615	45.4535	58.6503	80.8393	5.9303	35.7019	30.8265	25.8543	18.3382	74.5854	29.1756
AAA4	701.92	A	A	A	4	16	16.7944	52.1372	39.8457	13.26	31.906	41.908	60.3025	21.8948	56.3423	18.8805	25.0428	25.0341	3.1181	62.1613	7.8261	100	64.1875	38.7354	89.6497	31.2604	28.8042	14.6776	56.8172	54.07	67.9072	35.8684	68.7701	44.1335	84.4197	59.3124	30.4136	68.8216	43.8805	47.8542	58.5668	52.9424	4.9656	34.5059	22.7363	51.1472	26.9011	63.5098	62.5273
AAB4	156.53	A	A	B	4	8.8	18.7995	42.2531	42.8817	49.7593	22.666	51.9754	29.4286	33.8904	40.3071	13.6644	19.1937	19.1937	4.115	22.1837	10.3942	50.7112	48.8819	39.0393	38.177	10.9444	53.8988	12.1234	32.6152	30.6334	91.9325	64.555	63.4577	17.7173	96.2223	40.0929	28.1954	72.8145	42	41.394	47.8895	42.98	6.2378	28.1021	20.2766	30.0199	20.0783	72.9036	42.8104
AAC4	125.01	A	A	C	4	8.7	29.037	36.9632	27.8526	19.574	16.545	39.6626	17.2995	29.2737	56.44	23.9013	25.3543	25.3382	4.1749	37.7209	31.1364	32.7198	65.6762	84.2508	19.7578	9.2562	47.0852	80.002	50.9526	39.5936	86.9534	9.6276	17.1658	8.8628	25.0887	48.1976	32.0867	87.1499	50.7615	42.1643	67.1117	52.8389	8.4555	43.0095	21.3219	40.5517	43.232	82.7722	55.4389
AAS4	608.65	A	A	S	4	10.5	45.7523	62.9063	50.4826	33.196	22.2319	34.0758	22.4806	32.8073	59.8079	18.9421	25.386	25.3938	3.6666	41.2615	23.033	82.4865	39.7729	23.5008	48.6074	10.5614	20.5829	9.4016	47.9009	42.9321	79.1142	33.9492	51.1461	11.7148	53.1682	66.3276	30.685	80.6114	57.3781	36.2962	70.0934	78.2122	9.1225	32.4742	23.3006	29.7654	28.7484	80.762	72.145
ABA1	779.88	A	B	A	1	12.5	32.4427	65.1501	37.8287	21.4476	16.7689	50.6544	14.8769	42.5955	30.1776	20.8434	28.7009	28.7009	2.4703	15.8568	10.5789	31.6811	68.5275	28.3704	69.0942	9.0479	100	12.1535	53.5617	58.5558	90.0355	52.0527	60.8881	13.0276	72.0875	45.7737	43.6531	83.7994	50.6588	70.6835	59.6656	73.3053	6.4783	32.0029	19.7453	27.1646	27.2236	63.1574	32.5086
ABB1	93.86	A	B	B	1	9.2	52.5018	45.883	32.2595	34.0995	10.3846	29.9019	10.4841	31.3726	50.6021	27.6347	31.9394	31.9485	7.4631	30.4411	59.5027	33.2168	45.3608	75.4478	38.3469	9.1532	41.8945	18.084	20.5577	20.5112	97.4088	42.0358	51.2049	13.6899	73.9715	68.2118	24.645	77.1602	41.9899	31.9726	72.9806	41.8191	5.7158	30.7729	9.7803	20.7937	18.8232	76.0867	23.1799
ABC1	265.66	A	B	C	1	13.9	23.687	45.0694	40.2273	27.4205	18.6765	45.3402	36.3184	41.1372	63.5257	21.6237	30.7016	30.7065	5.7112	51.7116	11.4652	61.9991	73.2864	51.2984	48.0884	8.0028	94.3029	30.1557	44.525	40.7463	79.3121	30.935	46.4855	10.4169	73.3816	58.2529	49.592	70.8695	45.5285	90.2308	54.0905	62.5125	6.748	48.3559	12.1476	20.5179	36.7813	63.423	58.1451
ABS1	1762.91	A	B	S	1	11.7	40.3697	59.0862	36.6922	8.659	29.3354	29.5652	27.9497	30.7995	46.6009	23.3069	33.2189	33.2189	3.1982	32.2118	86.5714	73.2845	26.4021	82.8486	41.0212	10.2468	33.1383	32.8635	73.6751	64.9178	92.0399	37.4376	45.5198	12.8815	57.1413	58.3219	42.9081	86.9125	58.7712	31.5132	78.7006	72.4208	7.102	31.8741	11.0608	24.8234	12.7411	73.9986	22.4571
ABA2	2213.8	A	B	A	2	7.5	32.3985	48.6683	34.8704	7.9208	17.6161	50.8321	33.2339	52.5714	33.7292	39.5943	35.3115	35.3115	2.3739	31.4876	51.1136	72.7421	20.0748	54.4074	36.5093	7.1364	21.5938	26.0735	76.6778	75.7778	70.6605	23.9031	30.9799	8.2666	48.3521	43.9224	30.2456	91.8514	53.3751	48.0852	64.6115	67.9877	5.4738	24.0827	19.4766	23.7036	11.1729	71.0032	19.818
ABB2	1591.63	A	B	B	2	11.4	25.0909	29.5945	49.1051	35.3567	25.2118	42.2661	56.065	36.384	53.4168	17.6348	25.9289	25.9289	2.6913	44.8247	14.7628	57.6139	24.0488	34.568	27.7079	6.3469	38.0154	32.6816	58.8959	53.7126	88.3298	33.9984	36.1579	10.8357	68.3229	58.2931	41.9411	91.723	66.3001	52.4808	62.4593	66.9969	21.2032	24.8606	20.0723	30.0251	40.1028	77.228	16.3819
ABC2	62.74	A	B	C	2	9.3	32.1247	38.7926	36.663	14.4652	23.1049	41.1617	20.9153	40.0843	47.4116	35.9596	34.6304	34.6417	5.4774	40.7113	37.4296	56.4171	39.1781	61.0976	30.3374	21.3778	33.6538	28.7599	24.6351	24.3298	90.4637	25.0144	38.3563	31.5595	37.2815	36.7817	20.1369	68.8586	37.4966	59.5325	55.5252	37.8187	7.5944	30.8432	13.4011	37.5698	27.0949	73.8944	56.5196
ABS2	639.75	A	B	S	2	14.1	25.4311	60.033	85.0642	37.5849	53.1818	37.9271	43.8317	27.6192	69.4593	27.4149	32.2192	32.2192	4.183	32.7754	26.1257	25.5989	54.1056	50.5159	43.8355	91.7666	14.039	38.4193	44.1762	44.5918	60.6546	42.7613	43.988	96.934	34.7407	68.2073	24.4359	76.5701	52.3846	76.225	64.9803	58.064	6.9426	22.2749	32.4989	72.4871	8.4277	80.3744	46.2459
ABA3	2260.54	A	B	A	3	8.1	69.3367	90.6955	61.1646	26.7904	23.1495	50.6778	36.1122	60.8567	28.7116	36.4361	62.9469	62.9469	3.3552	26.203	47.1061	53.5221	30.5508	74.5719	52.3146	7.8206	33.651	16.0999	61.6896	59.0958	72.1792	47.264	68.8617	13.9589	39.626	67.5364	35.7077	89.1843	59.7841	53.5739	72.6563	64.4035	8.5076	32.3566	32.1629	19.5532	34.5034	83.2047	48.2759
ABB3	1513.67	A	B	B	3	8.1	16.788	37.7192	62.1323	16.3508	29.7829	49.4855	32.7772	23.8249	38.6064	16.2114	26.6947	26.6919	1.9762	26.7702	7.5499	30.5703	36.0538	18.089	70.1394	9.8408	37.5011	15.3387	58.162	64.4154	88.4271	94.2965	99.7269	12.397	74.3992	44.4317	26.0999	88.8568	73.9259	46.9286	47.657	49.4344	34.1888	18.2836	16.8874	26.6203	16.9875	66.6393	15.5239
ABC3	1544.75	A	B	C	3	8.3	51.5592	31.6004	39.4822	18.643	23.716	35.3259	33.8302	42.312	35.2432	22.1086	33.7362	33.7422	3.612	18.99	26.6557	67.0971	30.181	43.7212	59.4244	5.7125	53.5333	13.2422	46.3423	61.5444	80.2084	61.6086	82.0253	10.6157	42.0573	50.8532	33.8933	98.7752	74.446	59.0516	68.342	100	22.8283	25.8832	19.2671	40.339	26.9565	75.3285	55.2226
ABS3	546.02	A	B	S	3	9.8	24.38	43.9419	30.8043	7.2682	17.0566	66.7041	19.9747	21.0257	29.4807	25.0508	29.0662	29.0662	3.075	24.6612	8.7653	30.6743	63.3178	34.6775	93.5212	8.9994	39.2873	16.5264	47.8624	48.8119	73.8434	64.3507	91.2928	10.7558	71.0155	55.5415	38.6389	95.3373	49.7258	36.5541	60.6629	70.9636	10.4413	28.6521	13.9614	31.6225	16.5171	59.0406	37.0739
ABA4	748.74	A	B	A	4	7.2	33.0168	57.1397	54.6071	24.0405	27.8329	41.1286	23.2126	17.4258	45.7845	20.3214	25.3252	25.3373	1.4928	52.0914	18.3273	33.2796	43.7885	33.3203	39.9692	7.6753	35.7398	25.0473	46.2637	44.7546	80.5887	46.8463	59.0924	8.839	42.2297	56.3826	14.3769	83.7288	46.1805	29.6591	62.2321	60.5286	6.5752	26.7156	12.8066	25.0423	8.8746	63.2921	56.291
ABB4	764.1	A	B	B	4	8.4	32.1773	56.8099	48.2432	10.398	23.0219	48.3974	10.0493	21.547	29.3493	24.6215	23.7256	23.7304	3.8631	20.2912	9.3003	44.6748	51.412	32.1397	79.0289	10.6378	54.0807	9.6766	47.5666	53.0207	82.6903	53.8402	97.8497	16.491	70.9033	56.7897	25.1368	80.1042	47.7375	26.7368	54.3522	64.0971	5.5058	24.603	10.8823	34.7354	7.0764	62.4995	72.278
ABC4	499.59	A	B	C	4	14.8	27.4152	52.3663	38.5673	7.1006	24.337	55.2713	21.5424	23.3449	39.9382	43.8834	40.9996	40.9996	3.7876	38.3436	37.0235	71.2909	56.6457	69.7064	99.848	24.0186	39.7238	26.44	52.3176	49.3693	68.2366	70.9169	78.1222	24.9062	63.5676	66.9799	29.6443	77.352	48.2358	37.9503	52.9125	75.5004	6.975	23.1432	12.6609	26.7444	13.2475	63.0284	55.4855
ABS4	2042.91	A	B	S	4	10.9	23.1631	77.1064	77.9122	5.9706	32.5148	61.9649	33.1382	33.9747	36.5319	18.5667	25.2853	25.2853	2.5231	58.4813	8.9631	59.3682	54.1625	45.2117	21.8678	7.8425	25.4	39.5988	50.1767	47.8335	71.4447	30.0843	33.1596	9.1628	39.1357	51.5698	32.2153	75.538	58.7239	27.009	73.2733	64.3234	5.7438	28.594	13.0692	19.0562	25.1968	71.0997	28.8777
ACA1	483.85	A	C	A	1	12.7	44.172	61.0591	58.4482	100	26.7737	29.3944	24.5499	29.5266	36.8423	29.6093	47.1873	47.1898	11.4824	37.6045	67.0743	49.6729	43.7891	86.2846	35.0686	7.0982	46.1165	29.5003	38.083	33.1029	87.2855	12.0777	29.0465	14.0283	63.5696	79.1158	22.2085	69.3102	50.8745	24.2732	61.4735	70.6109	7.3634	30.0927	34.783	27.893	28.3308	73.675	25.8407
ACB1.2	2306.89	A	C	B	1	10	17.9063	89.6754	36.4104	9.0898	14.0488	83.6762	18.6143	25.4326	26.9674	19.2129	24.7189	24.7189	0.9754	29.1532	19.4037	35.0666	31.7565	48.0566	52.4056	8.2942	43.0029	14.9466	51.9902	51.2379	93.4275	31.0252	41.3226	7.9578	40.6782	73.2038	35.3746	93.2726	62.5553	40.3221	89.2484	73.9732	6.1746	36.9488	41.9196	34.6059	57.5012	83.8114	33.2895
ACB1	670.84	A	C	B	1	14.7	17.4256	51.3857	53.1864	67.4447	33.5362	38.8494	20.4158	34.3213	52.1745	14.2642	20.4796	20.4796	1.6239	29.5107	11.6153	43.1188	83.5612	41.9472	37.5759	10.424	29.951	43.8245	48.3617	43.7471	78.3654	32.3985	35.0596	13.7573	62.7549	53.408	22.4706	72.4287	56.5807	37.8179	76.72	62.1674	8.4414	39.0667	14.7318	16.9851	48.4664	68.54	20.246
ACC1	46.95	A	C	C	1	10.8	18.871	35.1305	51.3987	11.529	32.624	41.0387	21.6748	41.5101	52.3959	23.0301	42.1125	42.1125	4.367	34.6639	30.2742	48.6355	51.5737	61.8782	36.6941	19.3073	46.3186	30.505	37.6625	35.7731	90.2662	57.9012	69.7815	14.8975	92.9537	51.685	42.2094	77.6565	36.6481	45.9443	52.3134	38.4247	5.6669	32.4189	8.5663	38.2889	19.5522	72.3956	17.7404
ACS1	1949.74	A	C	S	1	9.1	36.3023	62.606	54.1025	8.6589	26.3267	74.5206	24.2073	53.768	38.7407	39.6852	43.0881	43.0881	3.6551	34.5468	34.2655	69.4602	79.7193	55.9195	38.2131	14.7549	26.9073	27.3466	65.8796	56.9836	73.3288	32.927	39.417	13.1319	58.3336	48.4095	34.451	75.0866	53.5619	51.6882	60.7829	59.844	5.3719	29.7496	14.8459	31.5463	24.8987	66.9594	36.4264
ACA2	281.01	A	C	A	2	12.3	19.8644	37.937	61.3399	9.2278	24.3248	75.1434	37.6747	35.8272	48.7543	100	44.5737	44.566	3.7771	19.6394	40.6054	33.9054	41.3328	73.1506	45.0939	29.8036	59.0092	24.1554	59.9069	62.7825	75.1033	47.6249	55.697	38.703	58.7318	66.1172	34.3599	87.8681	51.6901	48.0389	57.768	73.5747	6.7192	28.803	13.6939	41.7141	24.925	83.2959	20.3819
ACB2	452.74	A	C	B	2	9.3	18.7344	42.0948	27.3789	14.434	14.0986	55.345	15.9881	26.5234	47.7396	20.5465	23.2626	23.2652	5.5312	21.2172	11.4931	34.3879	70.9464	47.1298	33.8596	10.3379	35.6936	24.1082	43.5448	47.0907	87.7545	17.5461	34.4348	7.852	52.8306	60.9296	33.5328	83.5302	48.8631	52.7688	79.9229	73.0319	5.488	35.4912	12.3682	37.2234	54.8623	69.9838	40.4
ACC2	1575.87	A	C	C	2	11.3	32.2723	40.8119	59.1309	26.1839	35.0893	46.3267	66.8155	29.4813	50.5474	19.1083	28.7266	28.7289	5.3945	43.9883	14.4403	39.2231	27.655	68.9376	54.8532	6.7424	55.7898	24.3288	65.296	54.9561	77.2405	34.9081	50.3866	10.1658	56.3518	64.3751	41.2487	90.1894	65.7506	45.4984	50.2544	58.4201	24.6204	36.5237	49.1893	36.5593	22.0399	85.5866	38.8876
ACS2	2073.93	A	C	S	2	11.7	37.2896	64.7041	36.7955	56.1785	28.1426	43.5963	52.5681	10.4169	31.7816	44.4891	36.5248	36.5248	61.3202	11.0318	25.6342	10.1314	21.4619	38.322	49.6555	11.5642	15.782	7.7969	87.6713	72.1729	61.0042	100	63.5179	26.2965	23.7747	100	66.2291	92.8627	63.0352	20.3929	76.2864	73.1819	6.9417	95.9726	100	39.8254	24.0007	96.1201	9.0717
ACA3	2136.04	A	C	A	3	9.3	32.981	49.6766	69.9117	75.9226	27.1918	53.6227	42.6514	18.6681	25.0208	18.8946	24.2937	24.2993	1.8829	34.6339	9.9719	52.6835	39.4732	36.2503	26.3369	7.3082	20.8019	28.6633	47.4322	39.5566	73.3247	19.9354	21.7459	11.5398	47.4428	68.8376	20.1595	78.9007	54.7967	59.8428	66.8917	57.6028	7.8091	40.9979	24.7132	21.7402	68.388	64.2371	40.418
ACB3	140.77	A	C	B	3	7	24.6196	37.9122	34.5575	20.7382	22.372	30.4214	19.7885	16.6292	45.6748	14.1863	22.2269	22.2299	5.4658	37.9815	8.6751	56.373	56.5275	48.5358	47.8167	11.8604	61.7176	19.3589	33.01	29.3047	85.3675	67.7856	59.401	13.1316	39.3098	46.5212	24.8691	76.2235	44.0308	55.8609	50.2785	51.6093	7.1181	35.7237	15.7758	21.1759	31.318	71.6514	100
ACC3	1731.83	A	C	C	3	7.2	37.6641	38.3791	69.2447	28.3067	25.3147	100	28.9787	19.0841	72.2991	21.1322	22.9148	22.9177	2.145	14.5088	5.7584	49.662	24.7999	24.268	33.5046	7.4754	22.0214	11.5235	46.8654	45.8332	73.8708	29.5543	35.1069	9.8123	48.3905	41.9037	24.8872	74.5378	51.7503	36.161	63.5059	49.3168	7.6603	26.3485	14.7425	44.4419	14.2998	62.8648	37.8534
ACS3	312.11	A	C	S	3	12.9	22.8963	63.2043	38.3047	11.5529	31.2143	32.9656	11.3758	45.6172	35.9028	22.0386	26.8132	26.8132	6.3555	31.9192	19.7515	38.8004	72.3688	68.2172	56.6772	7.0357	57.7688	27.542	40.4335	36.1943	77.7416	26.518	70.0001	17.5181	80.1218	83.8891	23.4019	81.9913	43.2659	32.4304	52.6824	57.5379	6.6247	26.1476	34.3411	25.4007	24.1134	65.5558	74.1696
ACA4	327.87	A	C	A	4	11.4	37.4175	29.1159	29.0049	10.7239	14.4261	50.9862	15.4874	35.4473	62.6174	25.948	21.5305	21.5337	3.9062	27.4243	17.5547	52.6293	58.0506	42.1757	92.9884	11.0491	38.8013	16.8842	40.2725	50.322	93.2426	51.6076	76.8998	11.3073	40.6789	77.1807	27.2292	85.7472	47.1136	25.8846	72.7553	52.1728	8.06	18.9053	33.3195	27.5986	16.3252	66.5334	39.3467
ACB4	343.64	A	C	B	4	12.7	29.9408	47.5613	60.8915	46.0789	40.765	34.9879	21.9564	15.1213	47.4524	29.3001	24.7901	24.8015	4.1042	27.3337	30.0168	60.0413	24.1855	24.3279	35.1673	7.6317	31.4227	22.5952	40.27	37.2966	85.4311	39.4783	50.5502	10.6274	64.1269	66.356	39.4755	74.6184	48.835	49.2324	43.1667	60.5413	7.9894	34.8201	16.5845	26.0431	15.5479	65.046	32.0472
ACC4	1825.1	A	C	C	4	12.3	22.7169	46.4151	49.0753	36.8582	24.8842	42.7236	53.5621	25.9731	56.1654	13.1386	18.9958	18.9999	5.82	30.1557	9.252	50.5159	34.9356	32.6052	32.4415	33.0736	35.4466	18.1827	64.1878	54.6	65.7708	37.3001	40.0805	48.4497	44.8539	74.833	32.1	82.8999	52.4439	41.8771	60.4586	65.1189	5.8923	48.7443	36.3702	47.1702	37.4553	70.7117	67.0442
ACS4	1606.98	A	C	S	4	11.5	35.578	33.5335	42.0195	38.5775	23.0776	41.8746	45.4214	20.9929	45.831	24.664	26.8811	26.8857	5.8332	50.7329	18.644	64.3257	34.5147	36.1437	58.3277	6.8317	31.508	27.2698	53.7392	47.1976	92.8857	20.7968	31.6976	9.9157	51.6596	50.2877	40.7567	81.2868	65.0793	47.1044	53.8258	71.6622	22.3075	26.9521	14.1435	26.3558	17.1412	69.0084	46.4037
ASA1	2151.75	A	S	A	1	9.5	77.3825	49.7211	66.6906	22.9412	27.4052	37.5907	28.427	52.5367	32.6275	43.7116	61.7238	61.7238	3.0774	24.1074	100	61.606	30.5634	70.7343	67.7313	7.0153	54.3185	17.1078	35.5509	36.6941	82.305	52.024	58.182	12.8399	69.8043	56.5591	31.3592	83.2532	54.0513	30.1015	61.8505	68.9044	6.0627	49.3793	24.4472	16.1224	19.6683	76.0919	19.4513
ASB1	234.54	A	S	B	1	11.8	55.0167	41.7007	52.7716	7.8524	32.098	52.9825	24.376	23.617	77.3219	57.7282	49.6261	49.6298	8.1546	36.7401	35.1723	45.3094	42.7906	74.3894	98.1355	7.4611	28.8762	15.2294	51.5727	49.3584	72.0434	82.7191	99.2537	18.4805	63.176	64.6865	27.41	82.2889	45.5724	43.741	46.8896	73.7811	4.639	30.9399	12.3855	27.138	17.3664	69.0395	71.9658
ASC1	2167.08	A	S	C	1	15.3	28.2982	45.5345	41.4145	49.4116	19.1179	48.1902	27.8106	30.8761	33.3613	22.5254	31.3499	31.3533	2.7991	61.8293	20.6364	76.5892	34.3927	39.4832	30.716	6.1505	34.7608	45.5741	57.83	51.902	97.6108	23.8992	21.4661	8.8389	59.4321	69.9221	28.7153	87.304	58.2175	31.0261	94.1795	96.7251	6.1418	19.0624	32.5096	23.889	24.5868	79.7238	39.7276
ASS1	296.76	A	S	S	1	13.8	30.0048	54.3802	40.0425	21.1928	24.5768	44.2199	63.5649	42.8354	57.2894	27.2653	28.8622	28.8645	3.6634	37.3615	25.3641	43.0501	57.4574	82.1142	43.7048	21.3281	37.2613	28.675	84.1328	76.3088	72.8791	27.6826	42.197	28.5902	58.5322	84.5718	38.3164	88.7056	50.5797	29.8814	59.105	80.2372	6.7911	41.7839	17.3674	43.9412	51.461	91.4889	54.383
ASA2	1560.1	A	S	A	2	12.1	15.2866	58.3045	30.182	56.8384	11.0193	39.5448	89.7882	11.4611	27.051	12.833	11.5501	11.5554	100	8.0037	11.3831	8.5996	14.2798	35.6494	62.8133	13.3431	72.9419	5.9553	87.1243	77.7689	71.4505	91.3928	99.9345	32.0333	57.9576	89.4276	71.5597	86.2849	55.7384	31.6076	52.4925	53.7165	11.112	100	63.1502	47.9036	50.76	89.1371	9.4192
ASB2	405.89	A	S	B	2	11.8	63.4454	77.2336	46.7213	22.8224	13.1858	54.576	50.926	27.4021	51.6266	30.928	20.209	20.2115	3.5173	22.7248	27.2643	51.9431	30.5188	40.2157	41.6433	6.6934	11.1723	33.8567	53.0403	47.9476	73.1586	21.0158	23.9901	20.1553	54.1847	78.3184	39.3789	82.4943	55.2316	57.702	55.4618	62.9787	5.7582	37.771	32.0288	32.4872	27.3834	77.065	27.7792
ASC2	374.76	A	S	C	2	14	31.2397	60.0649	64.0352	18.2598	39.0912	44.0207	21.236	100	46.3147	31.9617	37.4266	37.4266	3.8243	25.1144	20.5962	27.6761	88.127	65.0869	36.7618	22.5034	81.6882	23.3346	52.3341	45.0853	81.8179	15.5932	38.6882	26.5396	95.219	52.1074	49.7426	82.4113	47.4069	79.4751	53.9308	59.6487	6.8485	34.548	12.0265	43.5475	46.1915	59.3754	26.3787
ASS2	187.64	A	S	S	2	11.9	30.3597	29.2916	44.1696	20.2061	20.8509	39.8394	21.4907	17.834	59.6861	18.4205	22.2072	22.2125	11.7385	71.3264	8.3279	34.9318	86.3389	39.0479	40.0764	6.522	23.151	44.6316	31.3061	35.137	88.8919	42.1597	45.4106	12.1887	36.0652	49.398	22.2554	74.8313	41.6731	26.0191	53.2357	59.3142	5.9343	20.1628	12.9142	27.4463	10.488	70.8347	62.0156
ASA3	2322.6	A	S	A	3	12.2	34.2591	69.5709	63.9609	24.973	33.8734	62.5406	26.3489	15.5569	43.6031	30.5327	26.8133	26.8014	2.3553	60.1741	11.8816	52.5702	20.257	25.1434	53.8546	8.4124	42.827	17.1643	55.0244	51.7097	74.9058	85.3972	73.3628	13.9331	71.0929	49.2446	22.9114	77.3696	51.9306	52.6744	59.5604	56.0229	7.0222	34.8138	12.529	14.789	10.3146	56.6311	93.7872
ASB3	390.11	A	S	B	3	10.5	32.1649	29.607	46.8376	29.5805	28.221	34.8411	23.8157	26.8414	91.1566	15.768	23.1202	23.1202	6.3247	72.691	20.3829	45.9263	54.7516	36.6866	27.6239	19.0552	27.4487	68.4972	31.8795	28.5214	94.7095	27.9957	30.1518	19.535	50.3119	61.7229	32.0818	82.3357	51.2894	54.2149	55.6799	75.6865	5.3252	29.676	10.7073	30.6575	31.8251	68.6926	91.3617
ASC3	2089.64	A	S	C	3	7.5	31.0135	38.7262	34.3557	5.7522	19.1567	23.1295	25.6926	29.3542	24.7357	11.7992	18.3367	18.3393	7.2686	23.2942	16.1061	46.5963	18.1296	24.1646	39.124	9.6923	30.5736	20.4001	41.9537	42.8483	77.5996	19.6488	34.7437	10.1405	57.1655	87.7166	27.6712	76.5545	52.1696	47.0096	68.1587	58.6502	5.7878	17.7134	19.9508	38.0972	15.8612	54.0546	19.81
ASS3	530.67	A	S	S	3	9.1	24.5239	33.0506	46.9306	27.832	19.8195	42.0379	26.9134	35.5719	56.0922	20.7509	22.9547	22.9547	5.0482	27.8844	11.9459	51.6321	51.4401	45.5538	43.2528	8.4133	27.2081	16.8445	44.4102	41.6849	74.5331	27.7187	56.4581	12.3648	60.2023	52.6252	25.4924	75.1567	48.5733	48.9007	57.7797	65.0836	9.4442	25.2631	30.6288	24.7162	11.9371	72.0846	52.5631
ASA4	2011.87	A	S	A	4	8.1	27.3827	33.3993	39.9121	14.2359	18.6438	35.6901	29.665	23.9652	47.8612	28.5771	22.9622	22.9622	4.4189	55.491	26.1561	50.1045	12.8549	34.3751	48.2617	7.835	44.5661	17.257	53.6344	57.2177	79.8131	93.8377	80.5505	14.1529	72.6252	56.9118	21.3542	83.8004	63.9694	53.5043	69.106	73.4882	6.7674	19.1831	17.8044	35.9005	31.7656	58.5923	79.7209
ASB4	359	A	S	B	4	10.3	15.8106	32.5477	26.7436	9.3447	16.6684	50.1082	22.1987	20.31	42.5154	28.3574	29.3467	29.3544	3.2432	26.3089	22.4798	27.2002	40.3039	33.2862	60.5516	9.0089	39.4195	25.8354	49.0203	41.1821	81.2717	23.5488	37.1073	8.7861	28.9072	80.4977	33.0618	70.1007	47.2881	34.9872	41.4056	61.6647	6.809	19.7103	12.0399	21.5882	25.1893	69.8654	23.9238
ASC4	78.1	A	S	C	4	8.3	47.4715	54.1836	62.3963	7.3546	30.9027	56.673	15.3125	52.4475	47.0807	61.9311	45.2318	45.2172	6.972	19.7364	41.7553	18.6951	65.3407	77.8448	22.9456	10.0215	11.2614	13.5072	50.2531	42.8162	68.8482	23.1702	33.7403	9.599	40.0125	25.4096	27.7496	80.9768	38.0849	22.9873	38.2837	39.934	6.157	45.6354	36.0707	22.126	13.6988	87.0299	48.4353
ASS4	437.01	A	S	S	4	12.9	36.3648	81.5408	38.2245	40.959	15.1174	36.1305	27.4895	18.4236	63.7308	23.8241	21.2434	21.2455	8.4819	42.8332	23.1178	62.2225	30.866	31.8766	33.2981	6.6862	29.5284	20.1739	57.9306	51.0462	80.937	19.8946	30.9843	11.4335	42.9396	63.7213	44.1187	91.0282	53.3409	56.133	79.0475	77.4873	7.9251	53.0056	19.4804	37.6633	11.0206	72.6274	68.1747
BAA1	795.63	B	A	A	1	8	41.1522	50.8684	42.7428	41.1786	25.613	44.5123	23.3823	51.0124	37.8437	21.0708	33.4905	33.4905	2.5806	17.3769	36.6593	31.2733	47.1773	57.6073	55.2892	5.6803	23.168	14.1135	52.4302	48.4467	69.4783	16.243	37.3257	10.1604	66.1085	44.9543	25.8271	81.2455	55.1939	26.0442	62.8615	72.1392	7.8467	31.495	30.1011	29.3289	32.5494	75.4482	26.4366
BAA2	686.58	B	A	A	2	9	27.826	42.2243	36.4488	27.5469	21.235	43.207	31.5484	16.5449	41.2659	16.8641	14.2262	14.2334	2.6432	44.7092	11.7453	58.5708	47.6533	27.5653	43.9645	11.7202	23.438	41.0395	55.9676	53.4303	81.9529	46.3233	36.9463	10.2089	36.7943	56.3184	24.5508	66.1742	49.8394	49.3076	59.6084	66.7393	6.6027	26.6649	13.1651	32.365	20.5708	63.6354	23.3395
BAA3	655.09	B	A	A	3	10.4	19.0849	42.6436	61.4164	69.1722	31.7689	31.5197	21.3059	35.486	42.5825	11.929	17.7897	17.7897	1.0627	32.1962	14.3327	44.8949	91.8333	47.5645	32.0614	12.3796	31.1767	43.6438	44.0155	38.713	86.7719	32.7702	34.5516	14.5699	62.8213	60.2549	21.3614	75.4394	54.1243	38.8963	69.584	63.7913	6.9028	39.1848	29.6902	20.2443	47.8161	70.3771	22.0632
BAA4	2244.83	B	A	A	4	10.7	20.0056	60.3647	61.7811	29.644	34.6201	77.0583	69.8492	37.9959	39.8626	18.6943	26.2167	26.2167	0.7607	47.7227	14.3753	44.885	16.3051	43.5606	46.8326	12.3743	23.0587	34.3329	81.3395	72.5229	83.3257	26.4516	32.0592	16.4033	57.0709	73.0059	27.2458	66.648	55.3657	53.3043	70.6051	60.8731	5.6507	31.7986	10.5298	28.5079	43.553	76.6126	20.6599
BBB1	1980.81	B	B	B	1	9.6	26.7605	66.8932	32.5366	5.814	17.5124	56.7281	34.417	27.3181	36.8364	23.9492	28.1365	28.1413	2.4342	17.7123	26.2824	27.6042	17.1912	32.6771	42.1424	7.905	16.4003	24.6219	39.7592	39.0296	84.9097	56.6318	41.5732	10.3729	72.6675	66.9277	25.813	80.8567	76.4166	50.1301	95.4375	91.7318	9.9489	27.5711	59.2454	36.8312	43.3178	95.1539	13.9409
BBB2	203	B	B	B	2	15.6	20.2521	23.9296	37.5546	42.005	28.7126	40.2091	55.6225	24.9925	100	18.3072	21.5232	21.5281	1.3919	100	12.0796	63.4905	64.0161	48.1217	35.6224	6.1504	40.5081	97.3379	60.4414	63.3277	81.6854	29.9211	37.0466	14.5235	61.5451	37.8335	29.1174	63.5168	40.4917	48.7805	39.2733	47.4508	5.8622	33.043	8.403	23.922	20.1827	66.5958	27.534
BBB3	1996.12	B	B	B	3	11.8	65.3961	100	80.7019	16.7842	32.5929	66.095	48.291	85.3319	41.6743	97.1015	100	100	2.6509	19.0528	92.8965	27.5333	12.6487	91.071	53.5471	12.8685	25.9273	19.9144	49.878	43.1634	61.0893	36.4531	42.5002	15.2453	60.2888	71.5854	29.1284	81.4015	57.0426	65.6356	58.9457	54.1602	5.8441	35.5852	32.8602	17.2046	20.9489	73.1055	42.4049
BBB4	2275.85	B	B	B	4	11.6	32.3306	60.0508	66.0943	15.3021	42.8601	60.1155	56.5464	34.5792	49.7875	24.4409	24.5026	24.5046	1.0231	50.506	15.0403	53.7619	28.1397	27.4116	54.15	33.1335	32.9824	59.5803	100	100	72.628	42.8413	47.1006	37.636	26.107	60.8494	43.8304	86.9387	61.4623	39.0063	75.4425	73.7271	7.1736	29.0034	26.9068	55.4492	25.2777	74.3998	31.9364
BCC1	1840.85	B	C	C	1	12.8	34.3069	56.3901	75.7114	12.2695	46.2322	73.5803	58.2403	28.0237	60.7127	31.1669	38.0253	38.0253	2.0592	27.4868	30.8305	35.9874	28.3097	46.6722	31.8734	47.9507	24.5991	67.1229	64.3251	64.2595	71.3936	22.8268	25.5982	87.8034	38.3186	74.7815	38.5887	72.0133	52.2811	79.7319	72.9543	73.097	5.6416	22.5265	12.7548	56.7755	11.9331	63.7709	14.5627
BCC3	2120.71	B	C	C	3	10.8	31.2809	54.9791	63.2738	35.861	24.0067	51.2377	52.3105	22.6589	35.3563	17.189	25.326	25.326	1.4281	16.2673	7.0409	37.7891	27.0032	21.051	57.9129	7.0297	20.246	17.8764	64.279	54.1464	52.9715	50.4657	43.6079	12.8469	44.4316	69.8929	26.8242	87.9591	45.7649	81.7359	55.8908	51.4191	5.5552	37.4649	29.6828	17.8513	49.5008	61.0468	53.0901
BCC4	2182.8	B	C	C	4	12.5	28.0625	51.6316	95.398	47.5374	50.3672	67.9079	62.2659	24.1761	26.0129	11.5933	20.1233	20.1233	1.0933	18.6421	8.3443	18.6611	44.7798	33.9382	59.3297	15.5938	43.7413	15.3443	65.0889	67.007	62.5396	57.7027	52.8535	19.1426	38.2779	50.3117	20.3969	74.1422	47.4119	69.3901	56.5428	67.5975	4.9993	63.7734	33.1715	23.1116	100	72.0192	31.6586
BSS1	1918.71	B	S	S	1	10.6	31.5299	51.3801	30.9375	23.2463	13.0836	44.2517	47.3216	53.0384	61.7342	19.1724	23.9225	23.9225	2.6806	21.1824	22.3408	31.9304	28.5039	50.7971	35.113	9.9421	32.9344	27.3722	57.4325	52.1273	87.4277	23.5817	23.4668	15.6096	31.8031	65.3476	41.0932	91.7004	56.0067	85.1219	65.7693	64.3854	5.5359	39.5571	45.8047	44.1386	24.8065	76.6506	13.4132
BSS2	1965.08	B	S	S	2	12.4	100	59.5256	52.2735	12.4561	23.9557	53.0365	65.3114	46.7411	45.399	83.4993	89.6407	89.6407	4.1869	28.8433	92.2808	44.8718	19.0576	100	37.9819	9.6122	40.0289	58.0397	75.1635	64.9851	78.0342	25.0408	32.4753	12.2339	37.8703	58.0692	39.4912	84.2955	62.3512	41.1556	69.3495	76.0261	6.3721	30.229	20.203	20.0242	21.9619	80.722	11.921
BSS3	1778.65	B	S	S	3	10.5	28.032	37.8014	27.0297	21.9924	18.8821	30.7713	68.9302	28.1969	69.1885	15.8264	21.1826	21.1876	2.3815	73.4361	18.7224	48.3692	33.9197	27.3736	23.2371	4.383	66.9378	100	76.2439	64.131	86.8098	13.26	20.9561	8.7337	24.6577	64.7559	27.8347	87.761	59.8266	38.1056	84.7063	72.3161	6.4401	21.7951	11.6344	23.5446	17.121	70.0381	21.646
BSS4	2027.6	B	S	S	4	14.1	47.2885	70.3819	68.9481	28.9449	44.7743	53.6064	90.4758	30.9736	46.0463	24.1437	28.9406	28.937	1.9029	63.4228	19.4415	59.6329	22.2627	36.88	41.095	10.8987	26.0826	35.485	65.2586	61.0969	62.8805	22.2571	30.9855	17.1421	63.4959	47.6259	30.8606	78.909	54.4588	49.0612	73.0989	59.2163	4.7187	34.129	21.1823	17.3763	23.5006	71.4134	21.4938
CAA1	1747.56	C	A	A	1	11.6	37.7733	67.2318	77.6791	17.6028	60.6436	35.5798	58.4715	71.1551	43.6067	22.3734	35.106	35.1079	2.575	34.0367	36.6815	64.3947	36.9976	52.905	59.9225	11.3239	35.1223	55.7614	58.674	54.2748	80.0331	60.7396	49.2754	79.8191	39.6774	50.9547	31.0902	72.2117	53.0832	42.1956	63.5036	61.8027	7.8384	32.0184	12.176	27.6448	24.9311	75.1232	26.53
CAA2	1716.09	C	A	A	2	11.3	28.5924	64.1814	48.7304	56.0799	18.4147	33.1186	52.895	17.5497	58.572	16.3225	16.8424	16.8424	5.3868	49.4545	13.0072	33.3446	30.4062	35.0667	27.6603	39.9771	75.6201	52.546	60.1149	51.7357	97.2402	34.444	45.761	48.9761	40.2	40.8357	100	67.8935	60.598	62.7953	68.202	58.0176	19.7327	29.8581	29.8024	50.2481	12.5692	59.1369	17.7193
CAA3	1809.76	C	A	A	3	11.5	29.1368	67.531	76.8356	33.3077	41.0841	37.7732	80.9579	27.8634	65.1511	15.4541	23.1551	23.1551	0.9176	46.0254	9.1678	35.6655	60.3241	37.3944	71.0579	25.5264	40.1122	26.021	93.7031	85.0591	76.9929	42.2733	48.8235	32.4218	34.1788	45.127	29.2661	78.3081	52.2314	53.4605	71.7714	70.0793	6.833	60.4625	32.0012	49.9894	77.1295	67.1473	34.9148
CAA4	1856.59	C	A	A	4	12	38.017	29.479	85.6954	10.6687	33.4429	95.8065	23.3995	44.1237	46.4342	46.9009	40.2145	40.2145	2.0336	22.0269	40.7778	31.0192	25.0847	50.6574	41.1503	6.1841	33.9329	18.5168	38.298	33.7151	90.8134	37.5402	42.1758	8.1948	31.6574	71.1015	23.1623	47.0875	68.4645	16.8369	100	86.4759	12.168	38.1072	18.9556	28.5748	4.9725	83.9369	37.4753
CBB1	1529.01	C	B	B	1	15	45.5883	42.2441	66.5773	26.5247	40.1568	57.6205	68.8228	36.5643	58.1461	25.8337	27.7857	27.7857	0.9504	52.3956	14.509	29.147	48.6324	41.6908	18.1913	12.7985	23.4189	89.6967	84.9835	80.5177	80.0452	24.0334	22.2245	16.0964	19.7464	44.0607	47.3381	72.7198	68.8074	100	63.6284	87.0616	19.9413	29.9323	9.6283	39.1297	27.3593	78.8512	29.5191
CBB3	561.78	C	B	B	3	12.7	23.7345	40.8999	52.2491	24.6359	24.2451	42.7292	37.4519	32.9851	70.3151	26.5174	26.3443	26.3443	1.8695	44.8537	27.3915	39.9523	44.2348	50.3758	57.7603	30.1236	23.2349	45.8931	51.0286	47.7181	76.7049	61.7911	44.1293	31.2946	30.1074	73.4227	25.6703	66.9331	46.3129	58.3996	51.7383	68.8271	6.2865	32.6595	11.5376	33.6769	17.1678	67.6165	19.9533
CBB4	1684.99	C	B	B	4	7.5	17.2185	36.2895	70.7323	18.4486	31.6152	44.8435	35.0831	19.3612	67.4764	16.6254	17.432	17.4351	0.7527	24.7639	9.6921	35.0053	36.5692	27.5418	95.4832	22.6025	29.6423	9.959	44.2206	50.8965	81.8889	99.9277	100	34.364	46.1707	42.8995	21.8149	71.9269	61.164	30.7853	57.061	62.4224	14.9926	37.8335	11.9256	53.1404	34.4926	74.5715	23.0605
CCC1	1653.85	C	C	C	1	11.6	13.0162	37.6644	100	42.5078	44.3858	50.2702	100	14.3582	64.2574	23.4133	20.2372	20.2395	1.3597	64.9209	6.9053	33.5287	32.4875	25.174	100	63.3228	42.6599	30.9577	59.5588	54.7643	88.4312	79.934	84.7869	100	49.3022	26.5233	31.1048	68.4611	51.0772	69.5606	61.7983	55.9262	11.1413	31.4344	18.105	65.9581	13.4119	71.4175	59.9388
CCC2	2058.62	C	C	C	2	12	19.3591	62.0815	81.3786	42.5101	36.9554	40.2722	74.3501	20.3211	45.2773	11.0165	15.3172	15.324	1.381	65.8568	4.9565	57.1294	46.4761	22.2587	40.1101	16.5766	29.5031	36.093	53.3888	53.0126	73.7152	46.0641	37.2865	26.8947	38.7819	41.7164	35.314	69.4704	51.7081	67.3289	69.0859	62.7783	6.3597	45.2917	16.0553	39.5847	45.2831	66.0827	35.2815
CCC3	171.88	C	C	C	3	12.3	12.9705	24.6191	50.3165	21.304	32.8929	35.8073	29.6263	28.8281	57.4091	17.4728	15.7659	15.7722	1.7254	39.6919	13.5302	61.4198	58.9145	43.8197	64.7154	18.9163	26.0562	66.7809	53.292	49.7878	94.9158	56.8081	50.0988	28.2542	54.0146	52.2765	31.7504	66.6533	38.0269	37.8006	38.1577	54.2013	4.4239	27.0853	9.4218	31.4213	17.0357	70.5248	52.2037
CCC4	1622.74	C	C	C	4	13.3	19.0685	35.6004	41.9839	49.1057	23.3684	39.6005	61.6189	17.7639	41.1187	10.5933	14.7598	14.7617	1.8747	46.7936	9.9007	71.5458	43.2011	31.7525	63.7685	12.3592	34.3757	18.8759	81.9848	72.1051	85.386	52.0461	48.1535	17	48.8958	71.1257	26.7779	75.361	57.7318	43.8254	65.7721	73.0888	14.3825	36.9484	28.4408	54.3036	12.833	71.6859	37.3683
CSS1	2229.11	C	S	S	1	9	23.4661	39.7791	90.952	11.8873	100	54.6208	58.0108	36.2568	25.0447	15.9768	30.0151	30.0151	1.4886	38.0055	13.0386	36.0701	27.6531	38.3573	23.0231	5.8352	31.8666	40.6406	68.5693	62.5573	77.2449	22.8663	21.7957	9.4604	29.0593	52.548	50.2414	71.4965	53.792	60.8915	62.6274	64.7258	6.4977	35.0372	12.7294	14.7796	27.2486	67.0996	29.8209
CSS2	1871.88	C	S	S	2	8.1	27.5595	40.8074	46.4956	44.4234	28.1203	41.3853	50.7684	37.0726	51.5741	10.5921	20.5537	20.5595	2.0566	73.9723	8.1179	83.0835	77.5983	29.2593	23.7923	8.2585	16.4875	70.42	40.95	37.4006	100	16.435	18.4371	5.6675	28.4033	52.7744	28.7472	65.4443	49.996	34.0617	56.5487	50.7339	8.8131	25.9406	17.7979	19.3909	34.5113	63.7413	17.9668
CSS3	2198.1	C	S	S	3	12	19.061	40.3527	66.7991	35.9084	42.1609	52.2504	36.9434	37.6966	41.9062	14.2611	21.9061	21.9102	0.8237	40.0119	22.3677	60.4472	28.4779	38.1878	42.5956	8.7823	37.6518	28.3901	71.6156	71.7659	83.6598	49.6275	52.8587	12.247	79.927	48.4669	20.8574	74.3424	53.4577	31.5913	61.7351	81.1136	5.8305	29.3665	24.0331	21.5774	16.3624	66.1306	21.061
CSS4	1934.04	C	S	S	4	9.8	27.0658	70.3922	69.5646	32.1206	50.2488	40.4324	50.8977	31.8651	42.9291	21.3801	25.402	25.4046	5.2961	30.4088	25.4698	40.0009	26.6123	43.412	41.3	40.1006	29.9129	35.4584	54.0361	49.7208	72.2277	43.2992	43.5975	40.7935	38.4406	57.0037	33.4587	86.6818	56.896	71.6845	60.636	57.7098	6.8611	26.5883	41.4101	31.5249	18.4339	81.9966	56.5578
QC00	0	QC	QC	QC			17.0887	34.5787	32.7406	26.2462	11.5674	86.9112	25.6762	35.2676	57.4945	34.6433	31.9708	31.99	5.4096	36.6527	26.7065	59.3232	68.1108	57.6275	53.1581	12.2564	38.0074	29.1	42.7598	46.6253	98.4075	43.7848	62.7955	15.6237	62.0394	47.617	35.8966	100	85.0314	37.7056	37.5825	28.0502	83.0917	30.0934	17.9614	46.6072	31.8674	87.554	45.1906
QC01	15.79	QC	QC	QC			14.4382	35.4994	29.6594	26.7319	7.3755	72.6956	21.3451	35.399	57.6287	26.0746	29.0446	29.0478	5.2219	34.6516	23.0716	45.5976	69.2414	62.9968	50.8139	16.2665	37.3348	28.6329	43.5037	36.3405	97.6461	41.8392	62.3701	14.5569	60.2279	53.6571	35.693	95.9321	100	41.097	46.3624	31.0886	100	32.1043	24.132	61.9813	59.4593	87.4794	57.0545
QC02	218.77	QC	QC	QC			25.1208	45.709	56.7514	23.7854	32.7444	53.0244	19.4525	34.4173	50.7359	33.8689	34.2891	34.2952	4.2023	34.4468	24.2092	42.3221	63.9701	53.6429	50.3102	12.6759	40.4463	27.2491	41.7364	36.5521	75.4949	36.7866	52.8005	14.336	61.0608	46.9688	32.3782	77.8016	48.7584	36.9299	74.2515	53.9329	7.1008	28.54	12.0539	31.7881	18.6337	65.6279	41.4688
QC03	421.66	QC	QC	QC			35.8822	54.8198	60.1468	20.8905	29.0831	36.1487	25.3352	35.0889	51.6556	28.1657	32.3232	32.3252	6.0667	35.8391	22.1455	44.4193	65.8873	56.7327	57.6561	14.4088	41.8589	26.3388	44.9089	40.5393	77.5367	37.0536	54.1996	33.331	48.8646	62.5604	33.6047	77.1029	49.2138	39.4096	56.1649	61.9727	6.7216	40.6644	14.0406	28.3807	16.8184	65.0318	48.4642
QC04	623.99	QC	QC	QC			25.0701	63.6217	62.394	21.7385	29.0834	46.1858	22.6902	34.8245	40.2762	31.4289	28.3415	28.3415	4.3727	35.1932	25.2951	54.3474	69.7993	46.205	50.1112	13.0317	37.7701	26.4486	44.2994	39.8906	69.5539	35.3029	52.6354	14.3464	56.522	59.3331	32.6003	75.4561	49.6243	39.5425	56.8459	65.1459	6.895	27.8905	15.8163	25.082	17.9818	63.4218	39.7475
QC05	826.71	QC	QC	QC			29.3716	65.1826	45.6944	25.8959	35.5989	53.3004	21.1065	35.4934	45.2831	25.87	26.7342	26.7342	4.3119	38.0611	21.7054	47.5791	60.6315	40.9519	58.9312	13.2227	38.0303	29.9755	45.0374	44.8839	74.4592	36.9757	53.4026	35.0679	53.1317	51.0156	34.3903	76.1808	49.046	41.4286	57.4422	61.4579	10.2377	37.1293	13.7543	27.3583	17.871	64.8605	38.9475
QC06	1497.93	QC	QC	QC			24.8629	55.3504	46.5804	22.3011	28.0121	50.1213	22.6362	37.1898	59.4578	25.6228	28.9647	28.9647	3.4787	36.3073	24.4405	58.6633	58.574	44.6808	37.7679	17.3102	39.048	33.5283	87.3988	88.1345	85.7692	38.6519	57.7462	15.2877	52.8949	31.3948	37.6706	87.2053	76.1513	52.3717	42.4312	25.4329	51.0354	29.0573	17.2476	37.0689	18.8549	78.903	30.7985
QC07	1700.76	QC	QC	QC			28.098	57.8213	55.4478	20.9846	32.1275	48.0887	20.0345	35.8503	37.6175	24.1767	29.9115	29.9137	3.3963	34.4419	20.2718	52.4109	65.5788	37.5508	49.0852	12.3962	40.4788	25.9045	52.5321	47.0839	75.8648	38.2529	53.8922	15.0461	54.2309	49.3771	35.526	81.4215	60.7393	39.3083	58.7289	55.2982	24.8634	22.1254	28.1369	32.0516	20.8539	70.1254	36.9367
QC08	1902.97	QC	QC	QC			27.1772	56.9604	57.4826	21.0118	30.1819	41.687	20.1876	35.9914	38.3197	21.5486	28.9222	28.9222	3.2677	36.1108	21.0664	51.1945	58.798	33.1992	53.1038	14.6035	41.7507	28.2507	80.6644	72.8629	74.572	37.7948	53.9199	16.2183	58.1531	59.7293	33.9138	78.6451	51.3604	44.633	60.1057	62.284	7.322	26.0947	17.5258	32.1838	27.7287	67.125	40.624
QC09	2104.96	QC	QC	QC			36.9488	51.5379	60.7169	24.2038	31.1536	45.6344	22.9983	39.5695	40.5777	28.5446	32.0006	32.0006	3.5597	37.6441	28.7462	49.5917	62.7293	51.9298	45.564	13.4087	42.1277	32.4116	66.736	63.7432	65.0365	34.4729	49.8276	15.9263	60.694	64.0823	34.7065	70.241	47.7627	46.5086	54.0158	54.4907	6.656	28.6666	9.9611	21.5707	19.3978	58.8314	34.7401
QC10	2337.92	QC	QC	QC			35.0006	75.1219	65.3009	25.5239	34.9171	61.5796	18.5836	35.6199	34.5288	20.444	29.5671	29.5714	2.4335	36.8898	22.2732	46.4391	48.4602	32.965	41.9166	15.9093	38.9669	31.2794	51.712	45.8055	72.4758	35.562	52.329	15.0255	53.4899	58.7715	32.9471	78.7442	58.3286	45.2756	67.635	61.0409	6.2747	30.6208	26.9059	22.4062	33.5695	63.3707	31.1899
[truncated: 9 more columns]

## Sheet: Metadata information
Metadata	Description
Sample name	Unique ID of the GCMS subject
Exp Time Difference (minutes)	Run order of the GCMS analysis in minutes
Acorn	Acorn origin from which plant was grown
Soil	Soil treatment in which plant was grown
Canopy	Canopy treatment in which plant was grown
Sample weight (g)	Weight of the plant sample in grams
All following columns represent the annotated metabolites from the GCMS
